# Supplementary material for: Ahmed implant coated with poly(2-methacryloyloxyethyl phosphorylcholine) inhibits foreign body reactions in rabbit eyes
Source: PLoS One. 2021 May 28;16(5):e0252467. doi: 10.1371/journal.pone.0252467 (PMC8162657; doi:10.1371/journal.pone.0252467)
Supplement: S1 Data — (XLSX) [file pone.0252467.s002.xlsx]

## Sheet: Sheet1
	1. Comparison of conjunctival vascularity using the Indiana Bleb Appearance Grading Scale
	Week 1	woPMPC	wPMPC			Week 2	woPMPC	wPMPC			Week 4	woPMPC	wPMPC
	Rabbit 1	4	2			Rabbit 1	3	2			Rabbit 1	2	1
	Rabbit 2	3	4			Rabbit 2	3	4			Rabbit 2	2	2
	Rabbit 3	3	3			Rabbit 3	2	2			Rabbit 3	2	2
	Rabbit 4	3	3			Rabbit 4	3	2			Rabbit 4	2	2
	Rabbit 5	3	3			Rabbit 5	3	3			Rabbit 5	3	3
	Rabbit 6	4	4			Rabbit 6	3	3			Rabbit 6	2	2
	Mean	3.33333	3.16667			Mean	2.83333	2.66667			Mean	2.16667	2
	Standard deviation	0.471405	0.687184			Standard deviation	0.372678	0.745356			Standard deviation	0.372678	0.57735
	2. Comparison of the number of inflammatory cells in surrounding tissues of Ahmed glaucoma valve
	woPMPC	Rabbit No.	Total	Macrophage	Monocyte	Lymphocyte	Plasma cell	FBGC
		1	37	5	9	13	10	0				Mean	27.3333
		2	19	3	3	10	2	1				Standard deviation	8.61523
		3	32	6	8	17	1	0
		4	38	14	4	18	2	0
		5	21	9	5	6	0	1
		6	17	6	3	4	1	3
	wPMPC	Rabbit No.	Total	Macrophage	Monocyte	Lymphocyte	Plasma cell	FBGC
		1	24	6	3	10	5	0				Mean	14.3333
		2	11	3	2	5	1	0				Standard deviation	5.84998
		3	9	5	1	2	1	0
		4	20	8	3	8	1	0
		5	8	2	1	2	3	0
		6	14	5	2	7	0	0
								*FBGC = Foreign body giant cell
	3. Comparison of the average thickness of fibrotic capsule
	woPMPC	Rabbit 1	Field 1	Field 2	Field 3	Field 4	Field 5	Field 6	Average 1			Mean	81.4889
		Maximum	92.5	76.4	94.8	75.7	76.6	77.1	74.0667			Standard deviation	21.3483
		Minimum	71.1	58.9	79.5	59.6	63.7	62.9
		Rabbit 2	Field 1	Field 2	Field 3	Field 4	Field 5	Field 6	Average 2
		Maximum	85.4	94.2	70	79.2	74.9	81.1	73.7167
		Minimum	67.8	85.7	57.7	62.7	56.1	69.8
		Rabbit 3	Field 1	Field 2	Field 3	Field 4	Field 5	Field 6	Average 3
		Maximum	64.7	88.3	86.5	98.3	123.5	77	83.6833
		Minimum	53.4	74.9	70.6	90.9	109.4	66.7
		Rabbit 4	Field 1	Field 2	Field 3	Field 4	Field 5	Field 6	Average 4
		Maximum	140.9	110.8	130.1	155.4	125.7	146.6	127.117
		Minimum	130.5	93.8	113.7	144.2	106.3	127.4
		Rabbit 5	Field 1	Field 2	Field 3	Field 4	Field 5	Field 6	Average 5
		Maximum	57.3	63.6	88.3	81.1	69.5	73.2	65.0833
		Minimum	40.7	51.2	73.7	67.2	57.9	57.3
		Rabbit 6	Field 1	Field 2	Field 3	Field 4	Field 5	Field 6	Average 6
		Maximum	87.7	79.8	74.4	66.5	64.3	66.4	65.2667
		Minimum	72.6	63.6	56.3	51.7	50.1	49.8
	wPMPC	Rabbit 1	Field 1	Field 2	Field 3	Field 4	Field 5	Field 6	Average 1			Mean	57.8625
		Maximum	72.4	84.7	79.1	71.6	87.4	71.1	69.725			Standard deviation	11.2845
		Minimum	53.9	71.4	64.3	54.1	75.3	51.4
		Rabbit 2	Field 1	Field 2	Field 3	Field 4	Field 5	Field 6	Average 2
		Maximum	69.3	76.8	80.2	60.4	64	75.2	62.2
		Minimum	49.8	59.2	63.7	48.8	45.6	53.4
		Rabbit 3	Field 1	Field 2	Field 3	Field 4	Field 5	Field 6	Average 3
		Maximum	41.6	44.1	40.3	50.9	51.6	45.7	40.45
		Minimum	30.7	31.2	31.5	43.4	40.8	33.6
		Rabbit 4	Field 1	Field 2	Field 3	Field 4	Field 5	Field 6	Average 4
		Maximum	71.9	68.3	74.1	88.7	93.3	78.5	72.3917
		Minimum	57.4	53.4	62.6	69.6	82	68.9
		Rabbit 5	Field 1	Field 2	Field 3	Field 4	Field 5	Field 6	Average 5
		Maximum	48.5	52.4	54.8	64.1	59.4	62.3	50.325
		Minimum	38.2	41.7	43.6	45.5	45.4	48
		Rabbit 6	Field 1	Field 2	Field 3	Field 4	Field 5	Field 6	Average 6
		Maximum	58	53.2	52.5	56.1	63.2	56.9	52.0833
		Minimum	44.1	42.7	44.6	50.8	53.4	49.5
